# Supplementary material for: Accumulation of interspersed and sex-specific repeats in the non-recombining region of papaya sex chromosomes
Source: BMC Genomics. 2014 May 4;15(1):335. doi: 10.1186/1471-2164-15-335 (PMC4035066; doi:10.1186/1471-2164-15-335)
Supplement: Supplementary file 2 — Additional file 2: Table S1: Blast result of newly identified repeats against the sex determining region and papaya genome. (XLSX 13 KB) [file 12864_2013_6027_MOESM2_ESM.xlsx]

## Sheet: Table S1
Table S1. Blast result of newly identified repeats and percent coverage of aligned region over consensus repeat sequences.
No	Repeat ID	Source	Repeat length (bp)	Hits in papaya genome		Hits in the sex determining region		reference
				50% match	60% match	50% match	60% match
1	HSY-R162	HSY	290	0	0	17	17	Sex specific
2	HSY-R29	HSY	333	0	0	31	31	Sex specific
3	RHSY15_29	HSY	1463	0	0	14	13	Sex specific
4	RHSY15_216	HSY	680	0	0	12	11	Sex specific
5	RHSY15_171	HSY	579	0	0	11	11	Sex specific
6	RHSY15_213	HSY	522	0	0	11	9	Sex specific
7	RHSY15_326	HSY	288	0	0	11	9	Sex specific
8	RHSY15_229	HSY	287	0	0	10	10	Sex specific
9	RHSY15_56	HSY	2853	0	0	10	10	Sex specific
10	RHSY15_568	HSY	180	1	0	13	11	Sex specific
11	RHSY15_97	HSY	410	1	1	13	11	Sex specific
12	RHSY15_65	HSY	1819	1	0	10	10	Sex specific
13	RHSY15_136	HSY	980	2	0	12	11	Sex specific
14	RHSY15_40	HSY	303	2	0	10	10	Sex specific
15	RHSY15_57	HSY	1739	3	3	14	12	Sex specific
16	RHSY15_201	HSY	987	3	2	11	10	Sex specific
17	RHSY15_48	HSY	1137	3	2	11	10	Sex specific
18	RHSY15_92	HSY	1339	3	0	10	7	Sex specific
19	RHSY15_253	HSY	620	4	1	13	8	Sex specific
20	RHSY15_46	HSY	1678	9	7	14	11	Sex specific
21	X-R55	X	306	0	0	25	25	Sex specific
22	RX15_17	X	2257	10	9	11	11	Abundant
23	RX15_10	X	433	120	110	62	57	Abundant
24	RHSY15_91	HSY	1047	15	13	14	13	Abundant
25	RHSY15_558	HSY	113	18	18	23	23	Abundant
26	RHSY15_262	HSY	737	18	3	17	12	Abundant
27	RHSY15_150	HSY	407	18	11	15	11	Abundant
28	RHSY15_315	HSY	122	18	18	13	13	Abundant
29	RHSY15_128	HSY	487	31	27	10	6	Abundant
30	RHSY15_76	HSY	834	34	25	16	14	Abundant
31	RHSY15_36	HSY	109	51	51	47	47	Abundant
32	RHSY15_27	HSY	688	65	59	22	19	Abundant
33	RHSY15_11	HSY	768	72	24	20	11	Abundant
34	RHSY15_58	HSY	111	105	105	58	58	Abundant
35	RHSY15_55	HSY	106	108	108	48	48	Abundant
36	RHSY15_80	HSY	199	163	131	81	76	Abundant
