# Supplementary material for: Accumulation of interspersed and sex-specific repeats in the non-recombining region of papaya sex chromosomes
Source: BMC Genomics. 2014 May 4;15(1):335. doi: 10.1186/1471-2164-15-335 (PMC4035066; doi:10.1186/1471-2164-15-335)
Supplement: Supplementary file 3 — Additional file 3: Table S2: Blast result of sex-specific repeats against the HSY and the corresponding X. (XLSX 36 KB) [file 12864_2013_6027_MOESM3_ESM.xlsx]

## Sheet: Table S2
Table S2. Blast result of sex-specific repeats against the HSY sequence.
No	Subject id	Query Seq	repeat length (bp)	% identity	alignment length (bp)	mismatches	gap openings	q. start	q. end	s. start	s. end
1	RHSY15_97	HSY	410	87.8	410	38	3	2306761	2307158	1	410
2	RHSY15_97	HSY	410	86.58	395	41	2	2807588	2807970	410	16
3	RHSY15_97	HSY	410	86.58	395	41	2	2870860	2871242	16	410
4	RHSY15_97	HSY	410	88.2	373	43	1	3049399	3049770	373	1
5	RHSY15_97	HSY	410	86.61	351	44	2	3526073	3526420	23	373
6	RHSY15_97	HSY	410	86.61	351	44	2	3533767	3534114	23	373
7	RHSY15_97	HSY	410	88.12	362	43	0	3663978	3664339	49	410
8	RHSY15_97	HSY	410	84.32	185	18	2	5364755	5364928	16	200
9	RHSY15_97	HSY	410	89.66	174	18	0	5364940	5365113	237	410
10	RHSY15_97	HSY	410	89.3	374	36	2	5624168	5624538	373	1
11	RHSY15_97	HSY	410	92.03	364	29	0	5703956	5704319	47	410
12	RHSY15_97	HSY	410	89.72	399	41	0	5917195	5917593	1	399
13	RHSY15_97	HSY	410	84.57	324	35	1	6307311	6307619	87	410
14	RHSY15_97	HSY	410	89.24	353	38	0	6404622	6404974	58	410
15	RHSY15_97	HSY	410	89.08	403	44	0	6471282	6471684	1	403
16	RHSY15_97	HSY	410	83.88	366	55	2	7161017	7161378	373	8
17	RHSY15_97	HSY	410	84.16	404	59	3	7287734	7288132	410	7
18	RHSY15_92	HSY	1339	93.55	543	31	2	2272640	2273181	322	861
19	RHSY15_92	HSY	1339	92.72	769	55	1	2293410	2294177	1339	571
20	RHSY15_92	HSY	1339	89.45	616	54	1	2303468	2304072	946	331
21	RHSY15_92	HSY	1339	91.04	770	68	1	2448115	2448884	1339	571
22	RHSY15_92	HSY	1339	91.65	599	49	1	2810653	2811250	348	946
23	RHSY15_92	HSY	1339	91.65	599	49	1	2867580	2868177	946	348
24	RHSY15_92	HSY	1339	90.28	772	71	4	3052567	3053334	328	1099
25	RHSY15_92	HSY	1339	92.83	614	41	3	3917425	3918035	1198	585
26	RHSY15_92	HSY	1339	91.9	667	53	1	3929382	3930048	1196	531
27	RHSY15_92	HSY	1339	93.95	512	31	0	5674995	5675506	323	834
28	RHSY15_92	HSY	1339	91.94	459	37	0	5692104	5692562	1185	727
29	RHSY15_92	HSY	1339	91.18	601	43	2	5698273	5698869	946	352
30	RHSY15_92	HSY	1339	92.05	453	35	1	7378153	7378604	710	1162
31	RHSY15_65	HSY	1819	89.64	685	67	2	2385734	2386414	1813	1129
32	RHSY15_65	HSY	1819	87.81	1050	115	2	2394863	2395899	1077	28
33	RHSY15_65	HSY	1819	89.46	1784	167	5	2433099	2434863	32	1813
34	RHSY15_65	HSY	1819	89.84	1457	136	5	2474243	2475688	358	1813
35	RHSY15_65	HSY	1819	90.18	1425	131	5	3318249	3319664	389	1813
36	RHSY15_65	HSY	1819	90.95	1238	99	6	5536631	5537859	409	1642
37	RHSY15_65	HSY	1819	89.4	1434	148	4	5986938	5988369	382	1813
38	RHSY15_65	HSY	1819	90.68	687	64	0	6011526	6012212	1519	833
39	RHSY15_65	HSY	1819	93.26	1439	89	8	6055808	6057239	382	1819
40	RHSY15_65	HSY	1819	90.79	597	55	0	6530042	6530638	1519	923
41	RHSY15_65	HSY	1819	93.75	1439	80	8	6571172	6572605	382	1815
42	RHSY15_65	HSY	1819	94.93	1439	69	4	6687659	6689094	1819	382
43	RHSY15_65	HSY	1819	90.16	1067	103	1	7084344	7085410	355	1419
44	RHSY15_65	HSY	1819	78.38	703	146	6	7488351	7489050	643	1342
45	RHSY15_57	HSY	1739	90.54	1522	138	6	2696714	2698231	206	1725
46	RHSY15_57	HSY	1739	88.07	612	69	4	2827071	2827681	218	826
47	RHSY15_57	HSY	1739	88	1100	122	4	2944060	2945157	1725	634
48	RHSY15_57	HSY	1739	88	1100	122	4	2999539	3000636	1725	634
49	RHSY15_57	HSY	1739	89.07	1199	124	3	3067774	3068966	531	1728
50	RHSY15_57	HSY	1739	89.07	1199	124	3	3247041	3248233	1728	531
51	RHSY15_57	HSY	1739	80.98	552	90	6	3375294	3375836	228	773
52	RHSY15_57	HSY	1739	78.23	611	110	7	3375881	3376490	791	1379
53	RHSY15_57	HSY	1739	85.53	767	66	18	3387030	3387772	548	1293
54	RHSY15_57	HSY	1739	80.98	552	90	6	3460253	3460795	228	773
55	RHSY15_57	HSY	1739	78.23	611	110	7	3460840	3461449	791	1379
56	RHSY15_57	HSY	1739	87.94	746	66	5	3471916	3472637	548	1293
57	RHSY15_57	HSY	1739	88.46	832	90	6	5293332	5294161	305	1132
58	RHSY15_57	HSY	1739	90.41	1522	140	5	5414830	5416347	1725	206
59	RHSY15_57	HSY	1739	91.2	1011	86	3	5455128	5456137	1232	224
60	RHSY15_57	HSY	1739	91.74	1537	119	6	5568548	5570079	206	1739
61	RHSY15_57	HSY	1739	90.99	1288	108	7	5598275	5599556	1739	454
62	RHSY15_57	HSY	1739	90.98	1175	101	3	5751267	5752437	454	1627
63	RHSY15_57	HSY	1739	90.69	1536	139	4	5935210	5936743	1739	206
64	RHSY15_57	HSY	1739	88.4	1069	122	2	6241536	6242603	661	1728
65	RHSY15_57	HSY	1739	88.96	951	100	4	6607360	6608306	790	1739
66	RHSY15_57	HSY	1739	88.11	1060	113	6	7172753	7173801	217	1274
67	RHSY15_568	HSY	180	83.12	160	27	0	2306483	2306642	180	21
68	RHSY15_568	HSY	180	83.84	99	16	0	2455140	2455238	82	180
69	RHSY15_568	HSY	180	96.11	180	7	0	2808084	2808263	1	180
70	RHSY15_568	HSY	180	96.11	180	7	0	2870567	2870746	180	1
71	RHSY15_568	HSY	180	87.74	106	12	1	3049987	3050091	75	180
72	RHSY15_568	HSY	180	84.11	107	17	0	3525734	3525840	180	74
73	RHSY15_568	HSY	180	84.11	107	17	0	3533428	3533534	180	74
74	RHSY15_568	HSY	180	87.22	133	17	0	3663666	3663798	133	1
75	RHSY15_568	HSY	180	81.13	159	30	0	5364424	5364582	180	22
76	RHSY15_568	HSY	180	83.85	161	26	0	5703655	5703815	180	20
77	RHSY15_568	HSY	180	86.44	59	8	0	5916953	5917011	106	48
78	RHSY15_568	HSY	180	81.82	176	31	1	6306927	6307101	180	5
79	RHSY15_568	HSY	180	81.75	126	15	2	6404132	6404250	180	56
80	RHSY15_568	HSY	180	83.43	169	26	2	6404277	6404444	168	1
81	RHSY15_568	HSY	180	85.86	99	14	0	7161579	7161677	82	180
82	RHSY15_568	HSY	180	82.8	93	16	0	7247994	7248086	112	20
83	RHSY15_568	HSY	180	84.85	99	15	0	7288333	7288431	82	180
84	RHSY15_56	HSY	2853	89.9	1109	109	3	2275972	2277078	314	1421
85	RHSY15_56	HSY	2853	90.8	1282	105	7	2844151	2845425	175	1450
86	RHSY15_56	HSY	2853	93.9	951	57	1	3434672	3435622	1469	520
87	RHSY15_56	HSY	2853	94.07	1180	68	2	3519435	3520613	1469	291
88	RHSY15_56	HSY	2853	94	1333	77	1	5350215	5351544	1469	137
89	RHSY15_56	HSY	2853	93.18	1144	76	1	6294308	6295449	1469	326
90	RHSY15_56	HSY	2853	90.39	1332	117	9	7182245	7183568	1469	141
91	RHSY15_48	HSY	1137	88.17	1141	123	8	372220	373352	1137	1
92	RHSY15_48	HSY	1137	79.66	354	66	5	557846	558197	217	566
93	RHSY15_48	HSY	1137	79.91	468	85	8	781001	781463	639	1102
94	RHSY15_48	HSY	1137	79.3	343	69	2	1031986	1032327	191	532
95	RHSY15_48	HSY	1137	79.11	895	179	8	2722868	2723761	21	908
96	RHSY15_48	HSY	1137	86.28	1086	146	3	3297949	3299033	1137	54
97	RHSY15_48	HSY	1137	83.58	603	85	3	3418023	3418614	640	41
98	RHSY15_48	HSY	1137	83.72	602	85	3	3502805	3503395	640	41
99	RHSY15_48	HSY	1137	86.12	1095	127	4	3940654	3941726	41	1132
100	RHSY15_48	HSY	1137	90.39	1020	91	5	4310071	4311085	1137	120
101	RHSY15_48	HSY	1137	81.07	412	70	6	4879435	4879840	1137	728
102	RHSY15_48	HSY	1137	81.9	348	61	2	4879975	4880321	523	177
103	RHSY15_48	HSY	1137	87.42	1041	117	5	5338920	5339949	1137	100
104	RHSY15_48	HSY	1137	79.43	1089	209	13	5387823	5388903	1102	21
105	RHSY15_48	HSY	1137	89.1	890	96	1	5621351	5622240	1135	247
106	RHSY15_48	HSY	1137	88.56	1101	121	5	5637587	5638686	41	1137
107	RHSY15_48	HSY	1137	88.7	699	66	2	5919543	5920228	436	1134
108	RHSY15_48	HSY	1137	87.73	1100	129	5	6277299	6278395	1137	41
109	RHSY15_48	HSY	1137	79.27	550	111	2	6451394	6451943	567	21
110	RHSY15_48	HSY	1137	87.38	1086	123	3	6473444	6474517	51	1134
111	RHSY15_48	HSY	1137	92.5	693	51	1	6514009	6514701	446	1137
112	RHSY15_48	HSY	1137	87.63	1099	130	6	7117565	7118661	1135	41
113	RHSY15_46	HSY	1678	88.71	549	52	4	525563	526104	676	1221
114	RHSY15_46	HSY	1678	84.18	1302	190	9	2039314	2040606	213	1507
115	RHSY15_46	HSY	1678	88.49	747	85	1	2248856	2249602	750	5
116	RHSY15_46	HSY	1678	90.41	1210	110	5	2273985	2275191	1	1207
117	RHSY15_46	HSY	1678	88.37	1643	178	9	2397451	2399084	1	1639
118	RHSY15_46	HSY	1678	89.52	811	79	3	2745453	2746261	1187	381
119	RHSY15_46	HSY	1678	87.31	1679	195	12	3043567	3045233	1673	1
120	RHSY15_46	HSY	1678	88.8	1563	158	9	3047262	3048810	1678	119
121	RHSY15_46	HSY	1678	89.24	1682	161	10	3072058	3073723	1678	1
122	RHSY15_46	HSY	1678	89.24	1682	161	10	3242284	3243949	1	1678
123	RHSY15_46	HSY	1678	89	800	83	4	3569842	3570638	1667	870
124	RHSY15_46	HSY	1678	88.44	519	56	1	5276718	5277232	524	6
125	RHSY15_46	HSY	1678	91.03	814	67	3	5463209	5464020	378	1187
126	RHSY15_46	HSY	1678	87.95	1660	171	10	5756487	5758122	1655	1
127	RHSY15_46	HSY	1678	89.56	1178	113	4	5789152	5790323	1179	6
128	RHSY15_46	HSY	1678	87.16	802	86	2	5881341	5882125	866	1667
129	RHSY15_46	HSY	1678	90.42	898	79	4	5939989	5940883	291	1184
130	RHSY15_46	HSY	1678	89.21	1186	116	5	6224091	6225268	1187	6
131	RHSY15_46	HSY	1678	88.43	804	90	2	6346284	6347086	1667	866
132	RHSY15_46	HSY	1678	85.28	917	108	7	7207750	7208642	1598	685
133	RHSY15_46	HSY	1678	88.27	1108	119	5	7297607	7298707	6	1109
134	RHSY15_40	HSY	303	89.1	211	23	0	2696157	2696367	93	303
135	RHSY15_40	HSY	303	89.92	248	24	1	3067521	3067767	48	295
136	RHSY15_40	HSY	303	89.92	248	24	1	3248240	3248486	295	48
137	RHSY15_40	HSY	303	88.89	198	21	1	5290704	5290900	96	293
138	RHSY15_40	HSY	303	89.1	211	23	0	5416698	5416908	303	93
139	RHSY15_40	HSY	303	90.64	235	17	1	5456302	5456536	303	74
140	RHSY15_40	HSY	303	86.67	270	35	1	5567927	5568195	34	303
141	RHSY15_40	HSY	303	81.05	95	18	0	5802039	5802133	73	167
142	RHSY15_40	HSY	303	85.71	231	33	0	5937095	5937325	303	73
143	RHSY15_40	HSY	303	89.08	174	18	1	6238653	6238825	96	269
144	RHSY15_40	HSY	303	86.09	115	16	0	7165244	7165358	27	141
145	RHSY15_40	HSY	303	85.99	207	29	0	7172211	7172417	93	299
146	RHSY15_326	HSY	288	85.02	287	41	2	373683	373967	2	288
147	RHSY15_326	HSY	288	86.57	283	38	0	3299352	3299634	6	288
148	RHSY15_326	HSY	288	93.73	271	17	0	3418988	3419258	1	271
149	RHSY15_326	HSY	288	93.73	271	17	0	3503769	3504039	1	271
150	RHSY15_326	HSY	288	92.28	246	19	0	5340383	5340628	43	288
151	RHSY15_326	HSY	288	84.97	153	23	0	5622750	5622902	1	153
152	RHSY15_326	HSY	288	83.39	277	41	1	5636944	5637215	277	1
153	RHSY15_326	HSY	288	83.67	147	24	0	5918816	5918962	147	1
154	RHSY15_326	HSY	288	92.27	207	16	0	6278769	6278975	1	207
155	RHSY15_326	HSY	288	86.49	185	24	1	6740541	6740724	272	88
156	RHSY15_326	HSY	288	87.76	286	35	0	7119040	7119325	1	286
157	RHSY15_29	HSY	1463	78.4	486	79	8	1699766	1700238	362	834
158	RHSY15_29	HSY	1463	82.3	486	66	1	2349651	2350116	1	486
159	RHSY15_29	HSY	1463	93.9	508	31	0	2754721	2755228	1048	541
160	RHSY15_29	HSY	1463	90.37	457	40	1	2755312	2755764	457	1
161	RHSY15_29	HSY	1463	88.39	448	49	2	2846481	2846926	452	6
162	RHSY15_29	HSY	1463	91.96	460	37	0	5349249	5349708	554	1013
163	RHSY15_29	HSY	1463	90.7	473	42	2	5708632	5709103	1012	541
164	RHSY15_29	HSY	1463	87.83	452	54	1	5709187	5709637	457	6
165	RHSY15_29	HSY	1463	91.31	472	38	3	5774327	5774796	543	1013
166	RHSY15_29	HSY	1463	91.83	465	32	3	5858163	5858623	1013	551
167	RHSY15_29	HSY	1463	83.44	459	56	2	6270378	6270820	457	3
168	RHSY15_29	HSY	1463	91.54	473	40	0	6293332	6293804	541	1013
169	RHSY15_29	HSY	1463	92.81	473	33	1	6369133	6369604	541	1013
170	RHSY15_29	HSY	1463	87.13	474	50	2	7104724	7105187	1013	541
171	RHSY15_29	HSY	1463	86.73	452	56	3	7105266	7105715	462	13
172	RHSY15_29	HSY	1463	90.83	458	40	2	7156502	7156958	1	457
173	RHSY15_29	HSY	1463	89.79	470	47	1	7157044	7157512	543	1012
174	RHSY15_253	HSY	620	82.09	374	59	3	536486	536855	378	9
175	RHSY15_253	HSY	620	92.33	613	47	0	741340	741952	8	620
176	RHSY15_253	HSY	620	82.8	372	58	4	1778144	1778511	11	380
177	RHSY15_253	HSY	620	83.33	228	26	4	2290455	2290671	377	603
178	RHSY15_253	HSY	620	83.65	318	47	2	2659920	2660232	61	378
179	RHSY15_253	HSY	620	86.32	234	30	1	2660557	2660790	378	609
180	RHSY15_253	HSY	620	94.18	619	36	0	3441051	3441669	2	620
181	RHSY15_253	HSY	620	83.47	363	58	1	3725217	3725577	379	17
182	RHSY15_253	HSY	620	87.4	373	47	0	4168292	4168664	9	381
183	RHSY15_253	HSY	620	83.04	224	35	1	4169004	4169224	397	620
184	RHSY15_253	HSY	620	83.86	223	32	2	4257847	4258065	388	610
185	RHSY15_253	HSY	620	85.97	221	28	2	4884287	4884507	403	620
186	RHSY15_253	HSY	620	95.07	406	20	0	5241673	5242078	5	410
187	RHSY15_253	HSY	620	85.92	206	25	2	5382324	5382525	608	403
188	RHSY15_253	HSY	620	92.9	620	42	2	5487081	5487698	1	620
189	RHSY15_253	HSY	620	84.38	224	29	3	5688965	5689182	380	603
190	RHSY15_253	HSY	620	86.46	192	21	4	5777378	5777564	403	594
191	RHSY15_253	HSY	620	82.21	208	34	2	6198439	6198643	397	604
192	RHSY15_253	HSY	620	83.84	229	35	1	6202469	6202695	380	608
193	RHSY15_253	HSY	620	84.59	318	45	1	6218071	6218384	61	378
194	RHSY15_253	HSY	620	86.05	215	28	1	6218729	6218943	397	609
195	RHSY15_253	HSY	620	89.84	620	47	2	7343816	7344419	1	620
196	RHSY15_253	HSY	620	91.82	550	43	1	7349956	7350503	71	620
197	RHSY15_253	HSY	620	84.3	223	29	3	7381630	7381846	599	377
198	RHSY15_229	HSY	287	90.81	283	22	1	762762	763040	1	283
199	RHSY15_229	HSY	287	87.11	287	36	1	779341	779626	1	287
200	RHSY15_229	HSY	287	83.51	285	46	1	2721874	2722157	1	285
201	RHSY15_229	HSY	287	94.35	283	14	1	3384472	3384752	1	283
202	RHSY15_229	HSY	287	94.35	283	14	1	3469392	3469672	1	283
203	RHSY15_229	HSY	287	93.99	283	16	1	5262740	5263021	1	283
204	RHSY15_229	HSY	287	86.12	209	28	1	5389615	5389822	285	77
205	RHSY15_229	HSY	287	82.85	274	46	1	5831101	5831373	1	274
206	RHSY15_229	HSY	287	91.58	285	22	2	6183800	6184082	1	285
207	RHSY15_229	HSY	287	84.21	285	44	1	6452643	6452926	285	1
208	RHSY15_216	HSY	680	84.38	672	96	4	373171	373833	9	680
209	RHSY15_216	HSY	680	87.84	222	26	1	3298901	3299121	9	230
210	RHSY15_216	HSY	680	87.73	383	47	0	3299117	3299499	298	680
211	RHSY15_216	HSY	680	87.42	660	82	1	3418463	3419122	4	662
212	RHSY15_216	HSY	680	87.41	659	83	0	3503245	3503903	4	662
213	RHSY15_216	HSY	680	87.16	296	37	1	3940510	3940804	299	4
214	RHSY15_216	HSY	680	85.15	303	33	2	4311024	4311314	13	315
215	RHSY15_216	HSY	680	91.23	513	45	0	5339859	5340371	4	516
216	RHSY15_216	HSY	680	90.45	660	59	3	5622245	5622902	23	680
217	RHSY15_216	HSY	680	89.09	678	72	2	5637065	5637740	678	1
218	RHSY15_216	HSY	680	89.76	654	67	0	5918814	5919467	676	23
219	RHSY15_216	HSY	680	90.1	677	67	0	6278245	6278921	4	680
220	RHSY15_216	HSY	680	86.81	614	74	3	6472936	6473543	657	45
221	RHSY15_216	HSY	680	86.42	508	67	2	6740665	6741170	674	167
222	RHSY15_216	HSY	680	86.44	686	81	5	7118510	7119192	4	680
223	RHSY15_213	HSY	522	89.66	522	54	0	2979561	2980082	1	522
224	RHSY15_213	HSY	522	89.66	522	54	0	3035040	3035561	1	522
225	RHSY15_213	HSY	522	89.21	445	44	1	3521975	3522415	1	445
226	RHSY15_213	HSY	522	91.57	522	44	0	3665339	3665860	522	1
227	RHSY15_213	HSY	522	77.59	290	64	1	4029579	4029868	1	289
228	RHSY15_213	HSY	522	90.91	418	33	2	5352754	5353166	105	522
229	RHSY15_213	HSY	522	89.16	166	17	1	5354543	5354707	357	522
230	RHSY15_213	HSY	522	84.62	520	64	2	5705286	5705789	520	1
231	RHSY15_213	HSY	522	90	440	39	2	6296868	6297302	83	522
232	RHSY15_213	HSY	522	90.43	491	46	1	6405997	6406486	495	5
233	RHSY15_213	HSY	522	90.04	522	52	0	7159480	7160001	1	522
234	RHSY15_213	HSY	522	83.43	362	54	3	7184869	7185224	161	522
235	RHSY15_213	HSY	522	89.39	311	33	0	7286418	7286728	212	522
236	RHSY15_201	HSY	987	84.68	679	101	2	526465	527141	1	678
237	RHSY15_201	HSY	987	85.05	495	72	2	547273	547765	961	467
238	RHSY15_201	HSY	987	85.84	332	45	2	547920	548250	389	59
239	RHSY15_201	HSY	987	83.33	678	97	6	2035775	2036436	1	678
240	RHSY15_201	HSY	987	85.39	657	94	2	2040705	2041360	24	679
241	RHSY15_201	HSY	987	87.17	530	54	2	2683338	2683853	530	1
242	RHSY15_201	HSY	987	89.7	1000	88	3	2750460	2751457	987	1
243	RHSY15_201	HSY	987	95.74	987	40	1	5282019	5283003	987	1
244	RHSY15_201	HSY	987	89.83	954	79	4	5428038	5428975	36	987
245	RHSY15_201	HSY	987	91.67	984	81	1	5795806	5796789	983	1
246	RHSY15_201	HSY	987	89.67	987	97	3	6036479	6037460	1	987
247	RHSY15_201	HSY	987	92.3	987	51	4	6230089	6231050	987	1
248	RHSY15_201	HSY	987	91.48	305	24	1	6432495	6432797	1	305
249	RHSY15_201	HSY	987	90.52	654	62	0	6432838	6433491	334	987
250	RHSY15_201	HSY	987	94.88	430	21	1	7252151	7252580	987	559
251	RHSY15_201	HSY	987	94.88	430	21	1	7275603	7276032	987	559
252	RHSY15_201	HSY	987	89.85	404	35	2	7354044	7354441	2	405
253	RHSY15_171	HSY	579	85.98	585	75	2	374331	374914	579	1
254	RHSY15_171	HSY	579	91.47	539	43	3	2224203	2224739	1	538
255	RHSY15_171	HSY	579	89.12	579	46	1	3299992	3300553	579	1
256	RHSY15_171	HSY	579	89.91	575	58	0	3419623	3420197	579	5
257	RHSY15_171	HSY	579	89.91	575	58	0	3504404	3504978	579	5
258	RHSY15_171	HSY	579	90.75	411	31	2	4311387	4311790	411	1
259	RHSY15_171	HSY	579	93.04	575	40	0	5340991	5341565	579	5
260	RHSY15_171	HSY	579	89.14	350	37	1	5636225	5636573	230	579
261	RHSY15_171	HSY	579	89.9	297	30	0	6279358	6279654	579	283
262	RHSY15_171	HSY	579	88.91	550	51	2	6543772	6544318	543	1
263	RHSY15_171	HSY	579	92.16	306	24	0	7119685	7119990	579	274
264	RHSY15_171	HSY	579	88.48	217	21	2	7120044	7120257	216	1
265	RHSY15_136	HSY	980	92.16	536	41	1	2275397	2275931	157	692
266	RHSY15_136	HSY	980	84.58	480	71	3	2843557	2844033	2	481
267	RHSY15_136	HSY	980	90.35	425	32	4	2844114	2844535	562	980
268	RHSY15_136	HSY	980	92.74	413	24	2	2977980	2978387	980	569
269	RHSY15_136	HSY	980	88.28	478	54	2	2978474	2978949	481	4
270	RHSY15_136	HSY	980	92.74	413	24	2	3033459	3033866	980	569
271	RHSY15_136	HSY	980	88.28	478	54	2	3033953	3034428	481	4
272	RHSY15_136	HSY	980	89.34	422	45	0	3520917	3521338	423	2
273	RHSY15_136	HSY	980	85.52	449	64	1	3666496	3666943	24	472
274	RHSY15_136	HSY	980	80.34	356	47	6	4108047	4108387	973	626
275	RHSY15_136	HSY	980	91.21	421	33	2	5351127	5351544	980	561
276	RHSY15_136	HSY	980	87.27	479	61	0	5351626	5352104	479	1
277	RHSY15_136	HSY	980	87.6	363	43	1	5706394	5706754	117	479
278	RHSY15_136	HSY	980	87.68	479	59	0	6295722	6296200	479	1
279	RHSY15_136	HSY	980	87.17	421	36	5	6407608	6408012	562	980
280	RHSY15_136	HSY	980	89.6	298	28	1	6595952	6596246	178	475
281	RHSY15_136	HSY	980	94.17	412	23	1	6596331	6596742	561	971
282	RHSY15_136	HSY	980	91.22	296	26	0	7158549	7158844	296	1
283	RHSY15_136	HSY	980	92.25	387	28	1	7183184	7183568	951	565
284	RHSY15_136	HSY	980	89.83	423	43	0	7183709	7184131	423	1
285	HSY-R29	HSY	333	80.85	141	26	1	1314606	1314745	24	164
286	HSY-R29	HSY	333	92.07	328	25	1	2279530	2279856	329	2
287	HSY-R29	HSY	333	92.49	333	24	1	2348792	2349123	1	333
288	HSY-R29	HSY	333	87.99	333	40	0	2756773	2757105	333	1
289	HSY-R29	HSY	333	93.56	326	21	0	2818991	2819316	333	8
290	HSY-R29	HSY	333	88.18	313	37	0	2847427	2847739	333	21
291	HSY-R29	HSY	333	87.99	333	40	0	2921728	2922060	1	333
292	HSY-R29	HSY	333	89.36	329	33	1	2938014	2938340	329	1
293	HSY-R29	HSY	333	93.56	326	21	0	2975015	2975340	8	333
294	HSY-R29	HSY	333	89.36	329	33	1	2993493	2993819	329	1
295	HSY-R29	HSY	333	93.56	326	21	0	3030494	3030819	8	333
296	HSY-R29	HSY	333	91.19	329	29	0	3408434	3408762	333	5
297	HSY-R29	HSY	333	90.69	333	30	1	3424033	3424364	1	333
298	HSY-R29	HSY	333	91.19	329	29	0	3493238	3493566	333	5
299	HSY-R29	HSY	333	90.69	333	30	1	3508796	3509127	1	333
300	HSY-R29	HSY	333	89.49	333	35	0	3590483	3590815	1	333
301	HSY-R29	HSY	333	87.69	333	40	1	5332806	5333137	333	1
302	HSY-R29	HSY	333	89.55	268	28	0	5710154	5710421	333	66
303	HSY-R29	HSY	333	88.89	333	34	3	5762189	5762518	1	333
304	HSY-R29	HSY	333	89.49	333	34	1	5773501	5773832	1	333
305	HSY-R29	HSY	333	90.37	322	31	0	5860207	5860528	333	12
306	HSY-R29	HSY	333	94.63	149	8	0	6271348	6271496	333	185
307	HSY-R29	HSY	333	89.19	333	35	1	6283711	6284042	1	333
308	HSY-R29	HSY	333	88.89	333	37	0	6367224	6367556	1	333
309	HSY-R29	HSY	333	88.96	335	35	1	7106232	7106566	333	1
310	HSY-R29	HSY	333	95.74	329	14	0	7155645	7155973	5	333
311	HSY-R29	HSY	333	89.64	193	20	0	7179996	7180188	141	333
312	HSY-R162	HSY	290	90.53	169	16	0	2276911	2277079	290	122
313	HSY-R162	HSY	290	93.26	193	13	0	2754065	2754257	288	96
314	HSY-R162	HSY	290	88.08	193	22	1	2845234	2845425	286	94
315	HSY-R162	HSY	290	91.8	122	9	1	2977211	2977332	170	290
316	HSY-R162	HSY	290	91.8	122	9	1	3032690	3032811	170	290
317	HSY-R162	HSY	290	92.59	216	16	0	3434672	3434887	75	290
318	HSY-R162	HSY	290	92.59	216	16	0	3519435	3519650	75	290
319	HSY-R162	HSY	290	95.05	202	10	0	3593064	3593265	89	290
320	HSY-R162	HSY	290	92.59	216	16	0	5350215	5350430	75	290
321	HSY-R162	HSY	290	90.28	216	21	0	5707904	5708119	290	75
322	HSY-R162	HSY	290	94.58	203	11	0	5857437	5857639	290	88
323	HSY-R162	HSY	290	92.02	213	17	0	6294308	6294520	75	287
324	HSY-R162	HSY	290	95.05	202	10	0	6370124	6370325	89	290
325	HSY-R162	HSY	290	91.2	216	19	0	6490145	6490360	75	290
326	HSY-R162	HSY	290	89.86	217	21	1	7158028	7158244	75	290
327	HSY-R162	HSY	290	89.4	217	22	1	7182245	7182461	75	290
328	RHSY15_253	X	620	82.8	372	58	4	1362076	1362443	380	11
329	RHSY15_253	X	620	85.52	221	29	2	4312531	4312751	403	620
330	RHSY15_29	X	1463	78.4	486	79	8	1495906	1496378	362	834
331	RHSY15_46	X	1678	87	1054	133	4	4798300	4799351	1274	223
332	RHSY15_48	X	1137	81.1	471	87	2	4308233	4308702	523	54
333	RHSY15_48	X	1137	80.22	364	69	3	2162709	2163072	197	557
334	RHSY15_57	X	1739	79.26	675	126	9	2306365	2307035	886	1550
335	RHSY15_65	X	1819	79.64	663	128	7	2584914	2585571	647	1307
336	X-R55	X	306	91.78	292	24	0	650990	651281	306	15
337	X-R55	X	306	89.56	297	28	1	640812	641105	306	10
338	X-R55	X	306	89.19	296	32	0	648529	648824	306	11
339	X-R55	X	306	90.04	251	25	0	625170	625420	20	270
340	X-R55	X	306	87.84	296	35	1	650288	650582	306	11
341	X-R55	X	306	86.74	279	36	1	666243	666520	305	27
342	X-R55	X	306	83.95	299	48	0	665550	665848	306	8
343	X-R55	X	306	85.38	253	37	0	649229	649481	306	54
344	X-R55	X	306	83.97	287	46	0	648879	649165	306	20
345	X-R55	X	306	86.38	213	29	0	651992	652204	214	2
346	X-R55	X	306	84.21	285	42	3	650639	650921	306	23
347	X-R55	X	306	82.88	292	45	1	664886	665172	306	15
348	X-R55	X	306	82.93	287	49	0	665890	666176	306	20
349	X-R55	X	306	85.45	213	31	0	651754	651966	215	3
350	X-R55	X	306	82.69	283	45	1	649940	650218	306	24
351	X-R55	X	306	87.59	137	17	0	640620	640756	147	11
352	X-R55	X	306	81.42	253	46	1	664580	664831	263	11
353	X-R55	X	306	81.32	257	47	1	649614	649869	280	24
354	X-R55	X	306	84.93	146	22	0	640401	640546	306	161
355	X-R55	X	306	85.84	113	16	0	651512	651624	136	24
356	X-R55	X	306	84.8	125	19	0	640232	640356	164	40
357	X-R55	X	306	89.58	96	8	2	665240	665333	306	211
358	X-R55	X	306	82.57	109	19	0	674843	674951	19	127
